# Supplementary material for: Neutralizing Antibodies against the SARS-CoV-2 Ancestral Strain and Omicron BA.1 Subvariant in Dogs and Cats in Mexico
Source: Pathogens. 2023 Jun 16;12(6):835. doi: 10.3390/pathogens12060835 (PMC10303733; doi:10.3390/pathogens12060835)
Supplement: Supplementary file 1 [file pathogens-12-00835-s001.zip]

Archive with 1 entries (1 files):
- pathogens-2430676-supplementary.pdf
